# Supplementary material for: Spatiotemporal Dynamic Evolution and Its Driving Mechanism of Carbon Emissions in Hunan Province in the Last 20 Years
Source: Int J Environ Res Public Health. 2023 Feb 9;20(4):3062. doi: 10.3390/ijerph20043062 (PMC9965788; doi:10.3390/ijerph20043062)
Supplement: Supplementary file 1 [file ijerph-20-03062-s001.zip]

Archive with 1 entries (1 files):
- ijerph-2135873-supplementary.pdf
